# Supplementary material for: Magnetocaloric Properties and Microstructures of HoB2 and Nb-Substituted HoB2
Source: Materials (Basel). 2025 Feb 17;18(4):866. doi: 10.3390/ma18040866 (PMC11857285; doi:10.3390/ma18040866)
Supplement: Supplementary file 1 [file materials-18-00866-s001.zip]

Archive with 1 entries (1 files):
- materials-3464618-supplementary.pdf
